# Supplementary material for: Exploring plasticisers-osteoporosis links and mechanisms: a cohort and network toxicology study
Source: Front Toxicol. 2025 Sep 3;7:1617663. doi: 10.3389/ftox.2025.1617663 (PMC12440899; doi:10.3389/ftox.2025.1617663)
Supplement: Supplementary file 1 [file Table2.xlsx]

## Sheet: Sheet1
Supplementary Table S1: DEGs of OP and the Targets of MEHP
DEGs of OP	The Targets of MEHP
LOC101060747	PTPN2
RAB2A	PTGDR2
LOC100506248	PTGER1
VPS35	MCL1
TRIM44	MDM2
POGLUT1	SLC22A6
DPP8	PRKCD
RPL13A	CSNK2A1
SKAP2	AKR1C3
METTL4	AKR1C1
TNPO3	ABAT
RPL4	PTPN1
C15orf49	LTB4R
NIF3L1	SLC22A12
GMEB1	RBP4
Y16709	ALOX5AP
GLT8D2	ACE
MSL3	MAPK14
RNU86	MAPK1
DHX35	SLC16A1
HIRA	BCL2
S100A4	RARG
PAPD7	TBXAS1
ZEB2	AKR1B1
FCGR2A	FABP4
MATN4	MMP13
HLA-DMB	MMP9
RPL3	MMP2
IL17RA	MMP8
NVL	BCL2L1
THOC2	AKR1C2
LIMK2	RXRB
CBX5	DHODH
UBE2E1	RXRG
ADSL	PTGER2
SCNM1	PTGS2
DYNLRB1	PTGDR
TBC1D2	CCR9
MIR6125	AR
NDUFC1	CCR2
XDH	AGTR2
NELFB	SRD5A2
CD68	AGTR1
ZNF37BP	ENPP2
F7	TTR
ADAM11	FFAR1
C1D	FABP1
SLC25A14	TBXA2R
UTP6	AKR1A1
CCT5	KDM5A
PHF20	CCKBR
PTMA	PTGER3
DHTKD1	KDM5B
CDC42EP3	KDM2B
SLC29A3	AKR1B10
SLC25A5	PTGER4
POLR2H	MMP3
TRPM6	PTPN22
CHRNA2	MMP1
IL1R2	FFAR4
EIF2D	PTGS1
PAF1	MME
SH3GLB2	ECE1
UBE2G2	HNF4A
STMN4	KDM2A
CACNA1A	KDM5C
EIF3H	MARS
UBQLN2	CMA1
LETMD1	SRD5A1
RPL12	LDHA
KLF7	LDHB
DVL1	VCP
FLNC	TOP1
RAB11FIP1	THRA
DAPK3	THRB
GLA	EDNRA
HAPLN2	ITGAV
SEC22B	CTSG
ABCB7	PDE10A
WWP1	AKR1C4
GSAP	MAPK8
SLC25A11	CTSA
DMTF1	ITGB1
SNX5	HDAC3
FIG4	HDAC6
PSMD3	HDAC2
CLCA1	HDAC8
ELMO2	HDAC1
USP27X	HDAC10
NPRL2	TRPM8
CYP2B7P	ADAMTS4
BRSK2	PDPK1
ADAM17	MAP3K8
EIF3D	PFKFB3
ANAPC1	FABP3
POLB	FABP5
OPA3	CXCL8
PSMB4	AMPD3
NFKBIA	CTNNB1
C6orf48	IMPDH2
MANBA	ITGA2
BICD2	CTSD
SMAGP	NFKB1
NIT2	TDP1
SOAT2	ELF4
GTF3A	SLC6A5
SMCP	FPR1
MAN2A1	PTGS1
HIPK1	PRKCA
CCT4	RORB
DAP3	ANPEP
MITF	TRIM24
SET	PTPN2
SAP130	NFE2L2
MFSD10	NR1I2
CYSLTR2	SERPINB2
ABR	FPR2
MSN	CAPN1
LOC732360	PIN1
TTC27	CHRM4
FLT3LG	KCNK9
ITPKB	ADAM10
NPY	SLC2A1
JUN	CHRM5
ARL4C	PRKCD
FRAT2	AKR1C2
TSNAX	CSNK2B
HAMP	ERAP2
ACAA2	DPP9
TMEM126B	APEX1
AC003989.4	S1PR5
FAM129A	STAT1
KCNF1	DCUN1D1
SLC2A3	RAB9A
LOC102724364	PTPN11
NBPF1	CYP3A4
PTAFR	CLK4
WNT1	PTPN1
RP2	DPP8
DNMBP	ERAP1
FAM216A	S1PR3
COMMD3	LGALS3
CTC-425F1.4	CASP6
PCSK1N	PTGER1
ZNF787	TOP1MT
C21orf59	CA3
LASP1	PRSS1
VCP	TGFBR2
SLC6A12	GLRA1
LMAN2L	CES2
SLC41A3	PSMB9
HNRNPA1	GPR6
RTCB	PTGS2
TCEB2	LNPEP
SRSF8	ITK
THEG	FLT1
LOC101928143	CYSLTR2
CNOT7	APLNR
RAC1	HRH3
GDI2	C5AR1
SREK1IP1	HPRT1
ZRSR2	NTSR2
HSPB1	GUSB
DCLRE1C	NTRK3
RHOF	PRKCB
FLT3	CDC25C
TUBA8	RXFP1
DHX15	CAMKK2
HMGCL	UBLCP1
KIZ	CDC14A
PSMA1	ACER2
IRF8	SQLE
PSMA7	LPAR2
GATAD2A	PTPN14
CDH16	PDF
LOC100507630	PRKCA
GCHFR	PADI1
ZNF7	DUSP10
RPSA	CAPN2
ASTE1	CTSH
YTHDF2	CTSK
ATRAID	AKR1C2
ITCH	CES1
IKZF1	PADI4
GOLPH3	TRPM2
INTS8	BRS3
TMEM258	GPAM
ABO	CTRB1
SLC6A13	PADI2
EBLN2	CELA2A
IDO1	MME
NUP50	TAS1R1
IGBP1	HTR4
RAB40C	SOAT1
MPZ	BRS3
CASC3	CAPN2
PCYOX1L	LNPEP
APPL1	CPA1
PLCB3	PADI3
RPE	CDC25A
MXD3	CTSG
IMP3	AGTR1
BMP4	CHRM4
SPATA2L	ACE2
HMOX1	CHRM5
ZFC3H1	CTRB1
ABHD14A-ACY1	RARB
FOXO1	AGTR1
PDE8A	ERAP2
VPS37C	PI3
GNMT	PLA2G4B
GRIP2	KCNK2
OPHN1	SLC22A6
ERICH1	CAPN1
RRP1B	GPR88
RAB40B	CES2
UBE3C	ADRB1
VSIG4	SPHK1
EFCC1	CHRM1
RIPK2	CTSB
LOC101929726	NR1H4
TRAP1	CES1
LOC101927770	CHRM2
COQ6	PPARG
CHMP7	PTGES
RWDD2B	CHRM3
MAP3K3	CTSL
KCNK10	PRTN3
GSTK1
CD320
MPHOSPH10
SOX21
CTSD
SDHA
VPS39
TMBIM6
SNRPG
SCD5
ORC3
IER2
COPS3
PRPSAP2
CYP2W1
KRT15
TRIM28
AMH
RUVBL2
CTNNB1
ACAP2
EIF3E
BMP10
SLC35D2
CAPZA1
TBC1D10B
ATP5A1
CWC25
AKR1A1
ACTN1
ZNF91
PTX3
RPN2
MYO9A
OXA1L
ZNF654
PNRC1
DARS2
RAB32
GRK6
SYK
BTN2A1
LST1
MYH14
DDB2
KLHDC2
RP11-473I1.9
RHBDF2
RNF113A
TOB2
TUBGCP2
TARBP1
FAM111A
ZNF195
ZNF33B
IREB2
PHKG1
CIR1
DOK1
TCN2
ADORA3
EIF5
CEBPE
SMARCE1P2
FCGR2C
CD1C
NUPR1
BEST2
ZNF573
NOL12
MT1E
ABCA7
ZFAND3
BCS1L
LARP1
DUSP7
ZNF26
CBR1
SRSF7
PRH1
LOC728392
CACNA2D3
GPR3
GJA3
NCOA1
EGR2
R3HDM2
KMO
PPP2CA
MIR1304
COG2
NXPE3
POP5
AKT1
BIRC7
EMG1
ARPC3
ALKBH1
CPM
ZSCAN2
NBEAL2
HIST1H3G
OSBPL8
C1orf56
DPEP3
POLDIP2
AIM1
APH1A
VPS52
SELT
LAIR1
SARS2
FLNA
AFTPH
UBE2J1
PGLYRP1
SNRPE
MDH1
GSN
POLR1C
PPIH
TMUB2
PDLIM7
AP2B1
ZFPL1
S100A9
AGPAT2
NDUFB2-AS1
PRDM14
ADAMTS5
BCL7B
PHACTR4
ACP1
CGB1
NDUFA10
CTNNAL1
USP25
SCNN1A
VPS9D1
NFKB2
ERGIC2
NAPG
RPS27L
LUC7L3
CPN1
ANKRD27
COX6A2
CCDC47
MARK2
CCNB1IP1
BCAT1
TNFRSF8
FAM86B1
TBCA
NOP2
CLCN6
TNIP1
OGFRL1
DDX54
CBLL1
PGRMC2
DHX38
PLCH2
DICER1
ZDHHC11
PNN
ECH1
SRGAP2
PLEKHA1
OSTF1
SWAP70
TMEM187
WAC
ITGAL
TNFRSF21
SOAT1
MPHOSPH6
HAB1
PTEN
MAP3K5
ABL1
ZDHHC7
PLEC
RFC5
PYGL
ZNF292
KIAA0141
ZNF652
UBXN2B
TTF2
SDR39U1
PCNT
ZFP36
PKN1
CTRL
COL18A1
TGOLN2
NCKAP1L
TMEM243
LOC102725198
CELP
PLEK
RAB20
DDIT3
TMX2
PSMD2
GPR52
DTX2
ZBTB16
RNF38
BBX
MAP3K14
PTGER2
EXD3
CROCCP2
LOC100996792
PPP3CA
CTSK
ALDH3B1
SSR4
EIF3L
NDUFA7
NSUN5P1
SEC61B
TIMM10B
RRAGD
MARCKS
PPWD1
QPCT
AGAP10
DNAJB14
MRPL16
SEC31B
SIL1
WDR6
NDUFB5
PHIP
NUP85
CLUH
POMT1
DKFZP586I1420
GAMT
KRIT1
GNL1
MAP1S
CNIH4
RALA
YIPF5
GAS7
NHP2
HDAC4
PDCD5
OR10H1
SNX6
PAK2
LHPP
ELANE
JUNB
RNF114
HCK
ADIPOR2
SLC30A1
LRIG2
NDUFS2
FAM65B
INSR
AOAH
TARDBP
HEBP1
FOLR3
DDX21
IMP4
DR1
ZDHHC6
VENTX
LTBP1
STX7
HIST1H2AE
DRAM1
APOBR
STK4
TICAM1
SPINT1
UBE2D1
ZNF274
CEP170B
FAM46A
SLC7A7
CD180
CLK4
RANGAP1
ALS2CL
NACC2
NCBP2
RBM38
EEF1DP5
TPM4
MORN1
CRELD2
FAM89B
KIR2DS5
IMMT
WNT10B
SRSF5
DUSP3
SLC16A2
CTDSP1
RAMP1
TSPYL1
BTBD2
MTIF2
PARP8
SERPINB6
EGR3
MRPS22
ZNF211
CPNE7
BTN3A1
IFT57
ZNF185
STEAP3
ACYP2
PTGIR
TBK1
FAM136A
CDX2
ADAM15
ABCC10
LONRF1
DND1
MKKS
RUFY2
TMEM50B
OSBPL1A
FCAR
RAB8B
CPNE1
ZNF264
SAC3D1
RLF
LOC101928189
PIGG
FABP5
AK125860
KYNU
CCRL2
ARMCX3
CD33
PDE4B
QTRT1
CARKD
CNNM3
GPN3
CCR1
FADS2
MSRB1
MLH3
LTBP4
CHD8
R3HDM4
NDUFB1
SLC25A20
NFKBIB
BCL2L2-PABPN1
FZD2
CCT3
MCL1
SEC23A
DSPP
TPST2
CEBPA
HEXB
DEF6
RBM39
ACSL4
CD99
TBXAS1
WSB2
DPEP2
RAB33B
TMEM87A
TMEM140
TTC1
MPV17
GNG10
SMARCC2
SLC12A6
NXF1
TMEM230
VNN3
PIK3CG
AC007389.3
LDHA
SF3B1
LOC102724229
B4GALT5
PSMC1
P2RY13
TMEM8A
BSG
SLC4A2
ITGAX
TPP2
PTK2B
EIF4A2
GMFG
NUP107
TNFSF8
ITPR1
MYLIP
KCNJ2
PAN2
MED4
PIM1
PARD6A
SF3A3
NDUFA8
RPL17
SRD5A1
TTC13
TNFRSF10C
GZMB
C16orf80
ARHGEF6
COX20
BTNL3
MICU2
GCA
P4HB
MGAT4B
RNASE2
NIT1
A4GALT
TMEM14B
ADSS
RAB5B
ASXL2
ALAS1
LRMP
MYO1E
BTAF1
SERPINF1
ACTL6A
OXSM
FBXL14
XPOT
CLSTN1
EVA1B
PPP1R15A
IDE
ST6GALNAC2
FAM47E
DCP1A
LMBR1L
FAM49A
HAL
PRKRIR
AKR7A2
CLEC7A
LYN
ADA
MIR6824
FASTKD1
POLR2E
GJD2
TNFRSF10B
TMEM260
HIST1H2BC
INTS6
GRINA
SAMSN1
ADAM9
VRTN
EXOC3
HIST1H2BE
TNF
FBXO38
RAD23B
BEST1
DCTN1
PALM
MAGT1
CIB1
PPM1G
CD1D
C20orf27
GVINP1
MILR1
PRTN3
HLA-DPB1
RRAS
NFKB1
GUSBP3
IVNS1ABP
AIM2
PPIF
BBIP1
TNRC6B
CDC34
IPCEF1
CAMP
IARS
C8orf44-SGK3
PPM1D
EMP3
LTF
AES
NR4A2
PTPN6
LCN2
PDCD10
LAMP5
CNTFR
ANP32E
HIST1H2AJ
FFAR2
NECAP1
HLX
DOLPP1
FOSB
C1RL
POR
MMP8
ZNHIT3
CTSO
ARG1
DENND2D
CHCHD7
LOC102725072
CRISP3
INO80B
MTHFD1
PAPSS1
C11orf73
HP
ATXN7
DLST
ADCY7
LILRA5
S100A12
ANKRD49
TMCC2
TWF2
RAB29
NARFL
AMDHD2
ADRB2
SLC16A7
CTBP1
BHLHE40
ASNS
DDA1
ANXA6
BTG2
PADI4
FLVCR2
HK3
CASP1
CCDC22
POTEKP
JUND
CKAP4
TSPAN32
MFSD5
RIN2
ADAM8
ORM1
MED15
SFXN3
PRDX1
PPP1CB
SH2B2
SSSCA1
NDUFS6
ESYT1
APP
MNT
BCAP29
MYO18A
SARAF
UBP1
HSPA14
CNDP2
MEPCE
LOC441155
NUCKS1
TP53
CREB3L2
DEFA4
ATF1
ENTPD1
ITGB3BP
MAN2B2
CCNL1
PDCD1
TOB1
BCL10
MPO
PMAIP1
RAP1A
CEACAM8
EEF2
PPP1R12A
FGR
CYTIP
TSC22D3
PTGES2
MAZ
RNF141
PPP1R14B
CCNC
RCOR1
MAP3K1
KCTD17
CYBB
TNFRSF14
FAM21C
CNTRL
F5
PCF11
QSOX1
UBE2E3
ARID1A
C11orf21
NDUFAF1
RAB11A
OLR1
RAB5C
CCR7
GPR183
KCNG2
CX3CR1
AGO4
XAF1
CD24
TFEB
CYTH4
VRK2
PSMB10
KIAA1551
C2CD5
MIR1236
RPS10P2
TAF15
RNH1
UBQLN4
ARFGAP3
MSANTD2
UBA1
PLEKHO1
HIST1H1C
THAP4
SUCO
KLF2
HNRNPUL1
MID1IP1
GABPA
MFAP1
RGS19
SMARCD2
CDK5RAP3
CD83
CREB5
C1orf174
S100A11
CXCR4
TCL1A
EGR1
PRDM12
SAR1B
SLMO2
CMPK1
SGMS1
MCRS1
ZNF271
HDAC5
LAX1
AZI2
DYNC1LI1
FNBP4
ANAPC2
RBBP4
HLA-DQA1
KIAA0020
ZMIZ1
USP8
SIRT1
MAX
TBL1XR1
PMS1
P2RY14
OAT
IFRD1
PLEKHF2
